# Supplementary material for: NPR1 Translocation from Chloroplast to Nucleus Activates Plant Tolerance to Salt Stress
Source: Antioxidants (Basel). 2023 May 18;12(5):1118. doi: 10.3390/antiox12051118 (PMC10215103; doi:10.3390/antiox12051118)
Supplement: Supplementary file 1 [file antioxidants-12-01118-s001.zip]

Archive with 4 entries (4 files):
- Movie S1.mp4
- Movie S2.mp4
- Supplementary Figures.pdf
- Table S1.pdf
